# Supplementary material for: Brain Network and Abnormal Hemispheric Asymmetry Analyses to Explore the Marginal Differences in Glucose Metabolic Distributions Among Alzheimer's Disease, Parkinson's Disease Dementia, and Lewy Body Dementia
Source: Front Neurol. 2019 Apr 12;10:369. doi: 10.3389/fneur.2019.00369 (PMC6473028; doi:10.3389/fneur.2019.00369)
Supplement: Supplementary file 1 [file Table_1.xlsx]

## Sheet: Sheet1
Appendix A: All bi values for each brain region in the four groups
Regions	HC	AD	PDD	DLB	volume-based ROI
					x(mm)	y(mm)	z(mm)
Precentral_L	0.551584	1.24178	0.684765	0.0413463	-38.6496	-5.6833	50.9442
Precentral_R	0.276285	0.999132	0.142884	0.482858	41.3746	-8.2131	52.092
Frontal_Sup_L	0.191893	0.438451	0.492963	0.121687	-18.4457	34.8081	42.2017
Frontal_Sup_R	0.206401	1.06084	1.89097	0.754065	21.8997	31.1201	43.8154
Frontal_Sup_Orb_L	0.830894	0.803695	0.511455	0.967312	-16.5604	47.3247	-13.3068
Frontal_Sup_Orb_R	0.661585	1.46885	0.146016	0.927237	18.4947	48.098	-14.0201
Frontal_Mid_L	0.829344	2.85564	0.0336562	0.190613	-33.4318	32.7318	35.4556
Frontal_Mid_R	1.53816	0.7487	0.0327761	0.826965	37.5948	33.0619	34.0351
Frontal_Mid_Orb_L	1.76039	0.88657	0.343133	0.811105	-30.6457	50.4297	-9.619
Frontal_Mid_Orb_R	0.698866	0.574513	0.572231	0.901658	33.1817	52.5879	-10.7312
Frontal_Inf_Oper_L	1.55581	0.25462	0.113862	0.62813	-48.4338	12.7333	19.0225
Frontal_Inf_Oper_R	0.400012	0.98496	0.627647	0.488803	50.204	14.9765	21.4118
Frontal_Inf_Tri_L	1.38045	0.936363	0.497913	1.60133	-45.5832	29.914	13.9904
Frontal_Inf_Tri_R	1.63472	0.642103	0.189631	0.649831	50.3297	30.1618	14.1734
Frontal_Inf_Orb_L	0.480637	0.689955	0.968845	0.75615	-35.9848	30.7074	-12.1098
Frontal_Inf_Orb_R	0.761512	0.895401	0.735538	0.788588	41.2244	32.2303	-11.911
Rolandic_Oper_L	0.392417	0.996432	1.34505	0.021386	-47.1585	-8.4755	13.9507
Rolandic_Oper_R	0.974375	1.83687	4.34018	1.04852	52.6468	-6.2522	14.6347
Supp_Motor_Area_L	0.743182	0.661323	0.736429	1.63351	-5.324	4.8485	61.3755
Supp_Motor_Area_R	1.38191	0.634725	1.39228	0.980964	8.6158	0.1714	61.8538
Olfactory_L	0.472937	2.13625	1.13486	2.36371	-8.0628	15.0531	-11.4553
Olfactory_R	1.43162	0.636443	1.45352	2.82032	10.4269	15.9121	-11.2563
Frontal_Sup_Medial_L	0.98433	2.22828	0.736325	0.947186	-4.7994	49.1687	30.8937
Frontal_Sup_Medial_R	2.04492	0.584766	1.32784	0.568217	9.0994	50.8406	30.2193
Frontal_Mid_Orb_L	1.56408	0.830065	0.531195	2.54222	-5.174	54.0571	-7.3968
Frontal_Mid_Orb_R	2.09606	0.843186	0.533012	3.36204	8.1611	51.671	-7.1341
Rectus_L	1.56516	0.692133	0.795957	3.42771	-5.0819	37.0724	-18.1362
Rectus_R	1.10509	0.627508	1.39678	3.18359	8.3533	35.6447	-18.044
Insula_L	2.29393	1.00949	0.730065	0.898226	-35.131	6.6518	3.4409
Insula_R	1.20965	0.808046	1.2354	0.873201	39.0191	6.2451	2.0775
Cingulum_Ant_L	1.06711	1.30594	0.912522	0.397512	-4.0366	35.3999	13.9529
Cingulum_Ant_R	0.317396	1.16139	1.00232	2.60027	8.4557	37.0056	15.8398
Cingulum_Mid_L	2.91493	0.130719	0.0492865	0.462487	-5.4764	-14.9198	41.5694
Cingulum_Mid_R	0.777597	0.477691	0.76096	0.385735	8.0204	-8.8264	39.791
Cingulum_Post_L	0.185672	0.587843	1.65091	0.277558	-4.8476	-42.9179	24.6697
Cingulum_Post_R	0.169072	0.127393	1.25091	0.0819497	7.4375	-41.815	21.8666
Hippocampus_L	0.56823	0.765072	0.398312	0.799013	-25.0268	-20.7412	-10.1335
Hippocampus_R	0.996779	1.84451	0.115353	3.13978	29.2307	-19.7832	-10.3312
ParaHippocampal_L	1.38223	0.946401	0.248138	0.383554	-21.1711	-15.9503	-20.7043
ParaHippocampal_R	0.770935	0.484124	0.655964	0.0371066	25.3818	-15.1468	-20.4702
Amygdala_L	0.390557	1.77958	0.232605	0.342062	-23.2689	-0.6671	-17.1414
Amygdala_R	0.957938	1.08386	0.129101	0.124193	27.3191	0.6387	-17.5028
Calcarine_L	1.30801	0.461304	4.16911	0.989086	-7.1417	-78.667	6.4392
Calcarine_R	0.61789	0.444409	1.23165	1.14034	15.9942	-73.1483	9.4048
Cuneus_L	1.63829	0.70941	1.88829	1.24834	-5.934	-80.1336	27.2235
Cuneus_R	1.18109	2.60684	2.11123	0.441226	13.511	-79.3582	28.2284
Lingual_L	3.36778	0.782982	1.26735	0.515139	-14.6169	-67.555	-4.6329
Lingual_R	2.16756	0.3082	1.22503	0.363473	16.2899	-66.9259	-3.8747
Occipital_Sup_L	1.44063	2.68065	1.71958	1.15427	-16.5407	-84.2623	28.1653
Occipital_Sup_R	1.60029	2.02541	2.77531	0.614002	24.2915	-80.8539	30.587
Occipital_Mid_L	1.39282	1.70456	3.58344	1.03676	-32.3885	-80.7316	16.1148
Occipital_Mid_R	1.29207	1.44672	2.30067	2.12862	37.3877	-79.7046	19.4158
Occipital_Inf_L	0.801876	0.0689779	2.19637	1.03676	-36.3587	-78.293	-7.8443
Occipital_Inf_R	0.291343	0.891332	2.02675	0.777427	38.1587	-81.9931	-7.6132
Fusiform_L	0.521394	2.79271	0.0853676	1.78736	-31.1593	-40.2978	-20.2282
Fusiform_R	0.127354	1.43148	0.167504	2.22209	33.9681	-39.1017	-20.1784
Postcentral_L	1.19955	3.76322	0.113157	2.07062	-42.4624	-22.6313	48.9172
Postcentral_R	0.911968	0.813871	0.25636	0.901415	41.4284	-25.4931	52.545
Parietal_Sup_L	1.20945	0.625392	1.61547	0.697217	-23.4536	-59.5572	58.9601
Parietal_Sup_R	1.08626	0.894516	0.498848	3.03303	26.1058	-59.1798	62.0618
Parietal_Inf_L	0.620954	1.54228	0.714456	2.76316	-42.8037	-45.8197	46.7405
Parietal_Inf_R	1.01829	0.823861	0.25317	1.74898	46.462	-46.2897	49.5351
SupraMarginal_L	0.684608	0.406278	0.109689	0.978426	-55.7881	-33.6378	30.4495
SupraMarginal_R	0.528114	0.112779	0.189499	0.234813	57.6107	-31.5049	34.48
Angular_L	0.457637	2.54261	3.14073	0.613523	-44.1413	-60.8158	35.5872
Angular_R	0.333834	1.68743	1.26899	1.5955	45.5077	-59.9847	38.6277
Precuneus_L	1.15951	1.18032	0.389535	1.17392	-7.2408	-56.0709	48.009
Precuneus_R	1.39096	0.875448	0.302585	0.846333	9.9796	-56.0495	43.7694
Paracentral_Lobule_L	1.5428	0.689505	0.0331438	0.0969292	-7.6301	-25.3646	70.0703
Paracentral_Lobule_R	0.792219	0.497035	0.0689255	0.162082	7.4771	-31.587	68.0941
Caudate_L	0.336874	0.263467	0.176118	0.2897	-11.4619	10.996	9.2391
Caudate_R	0.326821	0.0564593	0.103556	0.0251148	14.8362	12.0743	9.4152
Putamen_L	1.40751	1.22278	0.0335551	1.60046	-23.9137	3.8553	2.4013
Putamen_R	0.85507	0.080689	0.193973	0.827531	27.7787	4.9129	2.4647
Pallidum_L	1.11366	0.900866	0.0791957	3.64716	-17.7497	-0.0315	0.2105
Pallidum_R	0.430826	0.311148	4.80992	1.83613	21.2006	0.1755	0.2281
Thalamus_L	1.00968	0.863522	0.0261442	0.431182	-10.8484	-17.5645	7.9761
Thalamus_R	2.12057	0.132987	2.84159	0	12.9977	-17.5524	8.0868
Heschl_L	0.915977	0.599642	1.08752	1.51973	-41.9917	-18.8753	9.9784
Heschl_R	0.277186	0.922978	1.48775	0.451606	45.8569	-17.1467	10.406
Temporal_Sup_L	0.176996	0.535587	0.0141299	0.278863	-53.1565	-20.6776	7.1348
Temporal_Sup_R	0.596123	0.42414	0.178023	0.279413	58.146	-21.7806	6.8014
Temporal_Pole_Sup_L	0.287092	2.30025	0.521895	0.067877	-39.8786	15.1441	-20.1827
Temporal_Pole_Sup_R	0.623799	1.34911	0.651471	0.46775	48.2468	14.7452	-16.8632
Temporal_Mid_L	0.904593	1.50129	3.24769	0.435152	-55.5239	-33.7998	-2.201
Temporal_Mid_R	1.67393	1.4835	1.80821	1.58813	57.4735	-37.228	-1.4681
Temporal_Pole_Mid_L	1.86306	0.477227	0.123113	0.104586	-36.3199	14.5869	-34.0809
Temporal_Pole_Mid_R	0.147796	0.642827	0.676213	0.0681654	44.2204	14.5516	-32.2332
Temporal_Inf_L	1.78867	0.426857	0.72412	0.0709144	-49.7707	-28.0516	-23.1684
Temporal_Inf_R	1.14256	0.793534	2.43404	0	53.6922	-31.0692	-22.3189
